# Supplementary material for: Interaction between SCP3 and JAB1 Confers Cancer Therapeutic Resistance and Stem-like Properties through EGF Expression
Source: Int J Mol Sci. 2021 Aug 17;22(16):8839. doi: 10.3390/ijms22168839 (PMC8396186; doi:10.3390/ijms22168839)
Supplement: Supplementary file 1 [file ijms-22-08839-s001.zip]

Archive with 1 entries (1 files):
- ijms-1309361-SI.pdf
